# Supplementary material for: A distinct cardiopharyngeal mesoderm genetic hierarchy establishes antero-posterior patterning of esophagus striated muscle
Source: eLife. 2019 Sep 19;8:e47460. doi: 10.7554/eLife.47460 (PMC6752947; doi:10.7554/eLife.47460)
Supplement: Figure 4—source data 1. [file elife-47460-fig4-data1.zip]

Archive with 13 entries (10 files):
- Figure 4ΓÇôsource data 1/
- Figure 4ΓÇôsource data 1/.DS_Store
- __MACOSX/
- __MACOSX/Figure 4ΓÇôsource data 1/
- __MACOSX/Figure 4ΓÇôsource data 1/._.DS_Store
- Figure 4ΓÇôsource data 1/Actual displacement_all values.xlsx
- __MACOSX/Figure 4ΓÇôsource data 1/._Actual displacement_all values.xlsx
- Figure 4ΓÇôsource data 1/Efficiency.xlsx
- __MACOSX/Figure 4ΓÇôsource data 1/._Efficiency.xlsx
- Figure 4ΓÇôsource data 1/Net Velocity.xlsx
- __MACOSX/Figure 4ΓÇôsource data 1/._Net Velocity.xlsx
- Figure 4ΓÇôsource data 1/Velocity.xlsx
- __MACOSX/Figure 4ΓÇôsource data 1/._Velocity.xlsx
