# Supplementary material for: A distinct cardiopharyngeal mesoderm genetic hierarchy establishes antero-posterior patterning of esophagus striated muscle
Source: eLife. 2019 Sep 19;8:e47460. doi: 10.7554/eLife.47460 (PMC6752947; doi:10.7554/eLife.47460)
Supplement: Figure 4—source data 1. [file elife-47460-fig4-data1.zip › Figure 4ΓÇôsource data 1/Actual displacement_all values.xlsx]

## Sheet: Actual displacement_all values.
DMSO	PF-0417903 10uM	PF-0417903 20uM	MGCD-265 10uM
26.43	50.92	37.5336	23.65
204.4	63.79	50.1176	31.47
50.57	41	38.6048	55.73
22.79	18.68	25.1056	45.69
123.79	139.01	34.2056	65.65
111.83	21.02	25.22	19.69
100.19	73.41	23.868	56.39
75.31	49.24	59.644	33.47
81	56.6	12.9792	10.67
79.31	32.76	35.0272	15.39
113.3	47.07	17.784	18.11
112.04	50	35.0802	9.36
110.85	69.26	22.9008	30.24
122.79	58.52	14.6432	11.33
48.63	15	11.8456	31.69
43.14	32.2	26.8424	7.6
97.03	18.68		38.69
87.93	22.8		13.13
84.56	60.07		32.01
46.85	13.45		25.39
67.39			9.84
30.3			37.903
60.3045			64.19
41.3506			68.517
124.397			78.314
104.303			47.537
75.3232			49.139
62.8043			96.42
75.3669			63.291
89.0208			26.257
13.6529			68.984
40.8473			39.126
39.3233			37.601
94.5058			42.417
115.832			77.233
109.245			49.511
126.984
113.804
119.423
17.9542
45.5972
28.8387
