# Supplementary material for: A distinct cardiopharyngeal mesoderm genetic hierarchy establishes antero-posterior patterning of esophagus striated muscle
Source: eLife. 2019 Sep 19;8:e47460. doi: 10.7554/eLife.47460 (PMC6752947; doi:10.7554/eLife.47460)
Supplement: Figure 4—source data 1. [file elife-47460-fig4-data1.zip › Figure 4ΓÇôsource data 1/Velocity.xlsx]

## Sheet: Velocity_All values.csv
DMSO	PF-0417903 10uM	PF-0417903 20uM	MGCD-265 10uM
1.3539	0.51535	0.252963	0.24428
1.18878	0.433986	0.432045	0.344225
1.88171	0.309062	0.270581	0.346511
1.43023	0.231687	0.313193	0.370227
1.52096	0.734484	0.170123	0.403261
1.23555	0.290507	0.347191	0.247307
2.03588	0.610257	0.284104	0.48626
1.08212	0.687022	0.58087	0.436189
0.90927	0.493991	0.329361	0.273699
1.07362	0.574947	0.311972	0.348622
0.640431	0.734657	0.439358	0.280711
0.697344	0.40171	0.357767	0.466065
0.930142	0.709086	0.275531	0.389736
1.41203	0.493818	0.261818	0.305124
0.750288	0.343919	0.425386	0.317338
1.75214	0.358486	0.246438	0.305722
1.09275	0.44121		0.438161
2.00781	0.363682		0.367041
1.62797	0.455111		0.392549
0.783592	0.560288		0.326906
0.930874			0.303026
1.18895			0.235159
0.497093			0.288655
0.591708			0.303108
1.17942			0.316551
0.81266			0.495905
0.693855			0.418957
0.964086			0.358816
1.09073			0.351877
0.884661			0.298359
1.33998			0.350984
0.77413			0.20034
0.56758			0.233124
0.907834			0.285268
1.36134			0.38649
1.00704			0.314346
0.947661
0.884144
0.680469
0.717245
0.890152
0.504277
