# Supplementary material for: A distinct cardiopharyngeal mesoderm genetic hierarchy establishes antero-posterior patterning of esophagus striated muscle
Source: eLife. 2019 Sep 19;8:e47460. doi: 10.7554/eLife.47460 (PMC6752947; doi:10.7554/eLife.47460)
Supplement: Figure 5—source data 1. [file elife-47460-fig5-data1.xlsx]

## Sheet: Feuil1
Quantification of Met expressing cells in the esophagus
Rnascope						Scoring Criteria
E14.5	Islet1Cre:mTmG					0 No staining or <1 dot/cells
						1 1–3 dots/cell
						2 4–9 dots/cell
						3 10–15 dots/cell or in clusters
EXP1
		Chick GFP	Myod/Myog			GFP only (or MyodMyog low)					GFP+ MyodMyog+
		Total N GFP+ cells	Total N GFP+ Myod Myog+		Rnascope index	0	1	2	3	Rnascope index	0	1	2	3
section 1	esophagus	76	34		section 1	1	4	7	30	section 1	5	21	7	1
section 2	esophagus	47	18		section 2	0	1	0	28	section 2	5	11	1	1
section 3	esophagus	32	16		section 3	0	0	7	9	section 3	3	10	1	2
section 4	esophagus	24	11		section 4	1	3	1	8	section 4	3	4	2	2
section 5	esophagus	11	4		section 5	0	0	1	6	section 5	2	2	0	0
	Total Esophagus	190	83		Total N cells Met+/GFP+ only	107				Total N cells GFP+ MyodMyog+	83
		% GFP+ Myod/Myog+	% GFP+ Myod/Myog-			% score 0	% score 1	% score 2	% score 3		% score 0	% score 1	% score 2	% score 3
		43.6842	56.3158			1.86916	7.47664	14.9533	75.7009		21.6867	57.8313	13.253	7.22892
EXP2
	Rnascope Met	Chick GFP	Myod/Myog			GFP only (or MyodMyog low)					GFP+ MyodMyog+
		Total N GFP+ cells	Total N GFP+ Myod Myog+		Rnascope index	0	1	2	3	Rnascope index	0	1	2	3
section1	esophagus	1	1		section 1	0	0	0	1	section 1	0	0	0	0
section2	esophagus	43	10		section 2	1	4	17	11	section 2	2	4	4	0
section3	esophagus	44	21		section 3	1	2	8	12	section 3	7	12	1	1
	Total Esophagus	88	32		Total N cells Met+/GFP+ only	57				Total N cells GFP+ MyodMyog+	31
		% GFP+ Myod/Myog+	% GFP+ Myod/Myog-			% score 0	% score 1	% score 2	% score 3		% score 0	% score 1	% score 2	% score 3
		36.3636	63.6364			3.50877	10.5263	43.8596	42.1053		29.0323	51.6129	16.129	3.22581
EXP3
	Rnascope Met	Chick GFP	Myod/Myog			GFP only (or MyodMyog low)					GFP+ MyodMyog+
		Total N GFP+ cells	Total N GFP+ Myod Myog+		Rnascope index	0	1	2	3	Rnascope index	0	1	2	3
section1	esophagus	38	5		section1	0	2	10	21	section1	0	2	3	0
section2	esophagus	22	7		section2	0	0	3	10	section2	3	3	1	0
section3	esophagus	12	3		section3	0	0	2	7	section3	0	2	0	1
section4	esophagus	13	3		section4	0	0	2	8	section4	0	2	1	0
section5	esophagus	5	1		section5	0	0	1	3	section5	0	0	1	0
	Total Esophagus	90	19		Total GFP only	69				Total GFP Myod/myog	19
		% GFP+ Myod/Myog+	% GFP+ Myod/Myog-			% score 0	% score 1	% score 2	% score 3		% score 0	% score 1	% score 2	% score 3
		21.1111	78.8889			0	2.89855	26.087	71.0145		15.7895	47.3684	31.5789	5.26316
STATISTICS
		% GFP+ cells				RNASCOPE index GFP+ only					RNASCOPE index GFP+ Myod+Myog+
		% GFP+ Myod/Myog+	% GFP+ Myod/Myog-			% score 0	% score 1	% score 2	% score 3		% score 0	% score 1	% score 2	% score 3
	Mean	33.7197	66.2803		Mean	1.79264	6.96717	28.3	62.9402	Mean	22.1695	52.2709	20.3203	5.23929
	Std. Deviation	11.5165	11.5165		Std. Deviation	1.75564	3.83932	14.5797	18.1951	Std. Deviation	6.63458	5.26239	9.85572	2.00166
	Std. Error of Mean	6.64904	6.64904		Std. Error of Mean	1.01362	2.21663	8.41759	10.505	Std. Error of Mean	3.83048	3.03824	5.6902	1.15566
Total number of cell counted
n	368
N° indep experiments	3
