# Supplementary material for: A distinct cardiopharyngeal mesoderm genetic hierarchy establishes antero-posterior patterning of esophagus striated muscle
Source: eLife. 2019 Sep 19;8:e47460. doi: 10.7554/eLife.47460 (PMC6752947; doi:10.7554/eLife.47460)
Supplement: Figure 5—source data 2. [file elife-47460-fig5-data2.zip]

Archive with 10 entries (6 files):
- Rscript/
- Rscript/.DS_Store
- __MACOSX/
- __MACOSX/Rscript/
- __MACOSX/Rscript/._.DS_Store
- Rscript/.Rhistory
- Rscript/eso_t2_t3__analysis.R
- __MACOSX/Rscript/._eso_t2_t3__analysis.R
- Rscript/varR/
- Rscript/varR/tab2_3_sc_edge_allGenes_Ct.R
