# Supplementary material for: A distinct cardiopharyngeal mesoderm genetic hierarchy establishes antero-posterior patterning of esophagus striated muscle
Source: eLife. 2019 Sep 19;8:e47460. doi: 10.7554/eLife.47460 (PMC6752947; doi:10.7554/eLife.47460)
Supplement: Figure 5—source data 2. [file elife-47460-fig5-data2.zip › Rscript/eso_t2_t3__analysis.R]

####REQUIRED LIBRARIES
library(reshape2)
library(pheatmap)
library(dplyr)
library(corrplot)
library(psych)

###LOCAL FUNCTION
transformToLog2Ex <- function(df, LOD = 24){
  testcell <- function(cell){
    return(ifelse(LOD-cell>0, LOD - cell, 0))
  }
  df <- as.data.frame(
    apply(df, 1:2, testcell)
  )
  return(df)
}
##
#required function for normalization
norm_by_meanOf_ctrlGenes <- function(tab, ctrlgenes){
  # 
  cat("Replacing 0 by NA\n")
  tab[tab==0] <- NA
  # 
  cat("ignoring the NA values, determine the mean for genes ", ctrlgenes, "\n")
  print(head(tab[,which(colnames(tab) %in% ctrlgenes)]), 3)
  if(length(ctrlgenes)>1){
    mean_vec <- apply(tab[,which(colnames(tab) %in% ctrlgenes)], 1, function(x) mean(x, na.rm = TRUE))
  }
  else{
    mean_vec <- tab[,which(colnames(tab) == ctrlgenes)]
  }
  meanOfmeans <- mean(mean_vec, na.rm = TRUE)
  print(mean_vec)
  print(meanOfmeans)
  tmp <- tab[-1] - mean_vec
  tmp <- tmp + meanOfmeans
  tmp[is.na(tmp)] <- 0
  tmp[tmp<0] <- 0
  tmp[tmp==0] <- NA
  tmp$sampleId <- tab$sampleId
  cat("--------------------------------------\n\n")
  return(tmp)
}
#required function-E

####IMPORTING DATA
setwd("") #### <==  need to set the correct directory
load("./varR/tab2_3_sc_edge_allGenes_Ct.R")

####CTRL GENES
pos_ctrl_genes <- c("Tbp","Actb","Hprt","Rpl13a","Rps29")
neg_ctrl_genes <- c("Lhx3", "Pax3")

#reformating the table for ggplot2 graph
tab2_3_sc_edge_allGenes_Ct.l <- melt(tab2_3_sc_edge_allGenes_Ct, variable.name = "gene")
#changing undetectable values from 999->28 (otherwise graphs not readable because of the too big range of Cts)
max(tab2_3_sc_edge_allGenes_Ct.l$value[tab2_3_sc_edge_allGenes_Ct.l$value<999])
# [1] 26.84852
tab2_3_sc_edge_allGenes_Ct.l[tab2_3_sc_edge_allGenes_Ct.l==999] <- 28

# graphical view of the Ct values for positif and negatif genes
tab2_3_sc_edge_allGenes_Ct_pos_ctrl <- tab2_3_sc_edge_allGenes_Ct.l[tab2_3_sc_edge_allGenes_Ct.l$gene %in% pos_ctrl_genes,]
tab2_3_sc_edge_allGenes_Ct_pos_ctrl$gene <- factor(tab2_3_sc_edge_allGenes_Ct_pos_ctrl$gene)
tab2_3_sc_edge_allGenes_Ct_neg_ctrl <- tab2_3_sc_edge_allGenes_Ct.l[tab2_3_sc_edge_allGenes_Ct.l$gene %in% neg_ctrl_genes,]
tab2_3_sc_edge_allGenes_Ct_neg_ctrl$gene <- factor(tab2_3_sc_edge_allGenes_Ct_neg_ctrl$gene)
# positive ctrl
ggplot(tab2_3_sc_edge_allGenes_Ct_pos_ctrl, aes(x = gene, y = value))+
  geom_violin(draw_quantiles = .5, aes(value<28), alpha = .5)+
  geom_jitter(aes(colour = sampleId))+
  facet_grid(. ~ gene + tabId, scales = "free_x")+
  theme(axis.ticks.x = element_blank(),
        axis.text.x = element_blank(),
        panel.grid.major.x = element_blank(),
        panel.grid.major.y = element_line(linetype = "dashed", size = .5),
        panel.grid.minor.y = element_line(linetype = "dashed", size = .5))+
  guides(colour = FALSE)

# neg ctrl
ggplot(tab2_3_sc_edge_allGenes_Ct_neg_ctrl, aes(x = gene, y = value))+
  geom_violin(draw_quantiles = .5, aes(value<28), alpha = .5)+
  geom_jitter(aes(colour = sampleId))+
  facet_grid(. ~ gene + tabId, scales = "free_x")+
  theme(axis.ticks.x = element_blank(),
        axis.text.x = element_blank(),
        panel.grid.major.x = element_blank(),
        panel.grid.major.y = element_line(linetype = "dashed", size = .5),
        panel.grid.minor.y = element_line(linetype = "dashed", size = .5))+
  guides(colour = FALSE)

table(tab2_3_sc_edge_allGenes_Ct_neg_ctrl$gene, tab2_3_sc_edge_allGenes_Ct_neg_ctrl$value < 28)
#         FALSE TRUE
# Pax3      62    4
# Lhx3      37   29

#####pos and negative ctrl
rbind(tab2_3_sc_edge_allGenes_Ct_pos_ctrl,
      tab2_3_sc_edge_allGenes_Ct_neg_ctrl)%>%
ggplot(aes(x = gene, y = value))+
  geom_violin(draw_quantiles = .5, aes(value<28), alpha = .5)+
  geom_jitter(aes(colour = sampleId))+
  facet_grid(. ~ gene + tabId, scales = "free_x")+
  theme(axis.ticks.x = element_blank(),
        axis.text.x = element_blank(),
        panel.grid.major.x = element_blank(),
        panel.grid.major.y = element_line(linetype = "dashed", size = .5),
        panel.grid.minor.y = element_line(linetype = "dashed", size = .5))+
  guides(colour = FALSE)

# keep cells for which pos ctrl expressed & neg ctrl not expressed
tab2_3_sc_edge_allGenes_Ct[tab2_3_sc_edge_allGenes_Ct==999] <- 28
# log transform the matrix using LOD = 21
tab2_3_sc_edge_LOD21 <- cbind(tab2_3_sc_edge_allGenes_Ct[c(1,2,ncol(tab2_3_sc_edge_allGenes_Ct))],
                            transformToLog2Ex(tab2_3_sc_edge_allGenes_Ct[3:(ncol(tab2_3_sc_edge_allGenes_Ct)-1)], LOD = 21))
dim(tab2_3_sc_edge_LOD21)
# [1] 66 17

table((tab2_3_sc_edge_LOD21$Pax3 == 0 &
         tab2_3_sc_edge_LOD21$Lhx3 == 0))
# FALSE  TRUE 
#    32    34

tab2_3_sc_edge_LOD21_filt <- tab2_3_sc_edge_LOD21[(tab2_3_sc_edge_LOD21$Pax3 == 0 &
                                                    tab2_3_sc_edge_LOD21$Lhx3 == 0),]
dim(tab2_3_sc_edge_LOD21_filt)
# [1] 34 17

ctrlgeneExp <- apply(tab2_3_sc_edge_LOD21_filt[4:8], 1, sum)
table(ctrlgeneExp==0)
# FALSE  TRUE 
#   26     8

tab2_3_sc_edge_LOD21_filt <- tab2_3_sc_edge_LOD21_filt[(ctrlgeneExp>0),]
dim(tab2_3_sc_edge_LOD21_filt)
# [1] 26 17

# selected genes should be expressed in at least 2 cells
i_genes <- c("Pax7","Myod1","Myog","Myf5","Mrf4","Isl1", "C-met")
index_i_genes <- match(i_genes, colnames(tab2_3_sc_edge_LOD21_filt))
rownames(tab2_3_sc_edge_LOD21_filt) <- tab2_3_sc_edge_LOD21_filt$sampleId
i_genesExp <- apply(tab2_3_sc_edge_LOD21_filt[,index_i_genes], 1, function(x) sum(x>0))
table(i_genesExp>=2)
# FALSE  TRUE 
#     3    23
tab2_3_sc_edge_LOD21_filt <- tab2_3_sc_edge_LOD21_filt[i_genesExp>=2,]
dim(tab2_3_sc_edge_LOD21_filt)
# [1] 23 17
###==>Keeping a total of 23 cells after filtering<==
##################### FILTERING EXPRESSION MATRIX #####################END


# heatmap
mat <- tab2_3_sc_edge_LOD21_filt[4:ncol(tab2_3_sc_edge_LOD21_filt)]
rownames(mat) <- tab2_3_sc_edge_LOD21_filt$sampleId
annotrow <- data.frame(row.names = rownames(mat),
                       "tabid" = ifelse(grepl("Tab2", tab2_3_sc_edge_LOD21_filt$sampleId, ignore.case = TRUE), "Tab2", "Tab3"))
pheatmap(mat,
         display_numbers = TRUE,
         annotation_row = annotrow,
         cellwidth = 25,
         cellheight = 10)
# heatmap without control genes
col2remove <- which(colnames(mat) %in% c(pos_ctrl_genes, neg_ctrl_genes) )
colnames(mat)[col2remove]
# [1] "Tbp"    "Actb"   "Hprt"   "Rpl13a" "Rps29"  "Pax3"   "Lhx3"
pheatmap(mat[-col2remove],
         display_numbers = TRUE,
         annotation_row = annotrow,
         cellwidth = 25,
         cellheight = 10)

####normalization : using the mean of 4 positive control genes
mat_norm <- norm_by_meanOf_ctrlGenes(mat, ctrlgenes = c("Actb","Hprt","Rpl13a","Rps29"))

# correlation matrix and correlogram
# to avoid inflating correlation calculations with 0 values (i.e not detected, 0 values are replaced by NAs and the use argument in
# cor function is set with pairwise.complete.obs)
corMat <- cor(mat_norm[,colnames(mat_norm)%in% i_genes], method = "spearman", use = "pairwise.complete.obs")%>%
corrplot.mixed()

# function to calculate the p-value of the correlation coefficient for each pair of genes (if enough pairwise observations)
calculate_Corr_Coeff <- function(tab){
  for(i in 1 : (ncol(tab) - 1) ){
    for(j in 2 : ncol(tab) ){
      tmp <- tab[,c(i,j)]
      nb_pw_obs <- apply(tmp, 1, function(x) sum(!is.na(x))==2)
      if(sum(nb_pw_obs)>=3){
        ct <- cor.test(tab[,i], tab[,j], method = "spearman", use = "pairwise.complete.obs")
        cat("correlation between ", colnames(tab)[i], " & ", colnames(tab)[j], " = ", ct$estimate,
            "\n\twith a p-value = ", ct$p.value,"\n----------------------------------------------\n")
      }
      else print("not enough finite observations")
    }
  }
}
calculate_Corr_Coeff(mat_norm[,colnames(mat_norm)%in% i_genes])

# plotting scatter plot for eacn pair of genes
pairs.panels(mat[,colnames(mat)%in%i_genes],
             method = "spearman",
             hist.col = "steelblue3",
             density = T,
             ellipses = T, 
             stars = T)
############END
